# Supplementary material for: Detection of gene fusions using targeted next-generation sequencing: a comparative evaluation
Source: BMC Med Genomics. 2021 Feb 27;14:62. doi: 10.1186/s12920-021-00909-y (PMC7912891; doi:10.1186/s12920-021-00909-y)
Supplement: Supplementary file 1 — Additional file 1: Table S1. Bed-file of QIAseq Targeted RNAscan Custom Panel (Qiagen). [file 12920_2021_909_MOESM1_ESM.xlsx]

## Sheet: Supplemental Table 1
Chromosome	Start	End
chr12	27654789	27654814
chr12	27656705	27656730
chr12	27664421	27664446
chr7	23140919	23140944
chr7	75539322	75539347
chr7	75542850	75542875
chr7	75554112	75554137
chr14	30935162	30935187
chr14	30955619	30955644
chr1	169859040	169859065
chr1	153643339	153643364
chr2	37223169	37223194
chr12	991207	991232
chr12	991232	991257
chr12	991297	991322
chr12	1027422	1027447
chr12	1027746	1027771
chr12	1027747	1027772
chr12	1027771	1027796
chr12	1083163	1083188
chr12	1104749	1104774
chr12	1110191	1110216
chr12	1112214	1112239
chr12	1115865	1115890
chr12	1141619	1141644
chr12	1180539	1180564
chr12	1181924	1181949
chr12	1183280	1183305
chr12	1189858	1189883
chr12	1204500	1204525
chr12	1236768	1236793
chr12	1263033	1263058
chr12	1289851	1289876
chr12	1371832	1371857
chr12	1408148	1408173
chr12	1410388	1410413
chr12	1444561	1444586
chr12	1480842	1480867
chr12	1490092	1490117
chr12	1141762	1141787
chr12	1180652	1180677
chr12	1183396	1183421
chr12	1190027	1190052
chr12	1236879	1236904
chr12	1263140	1263165
chr4	1803691	1803716
chr4	1804329	1804354
chr4	1804484	1804509
chr4	1804823	1804848
chr4	1806828	1806853
chr4	1807115	1807140
chr4	1806909	1806934
chr1	201793850	201793875
chr1	201794552	201794577
chr1	201803689	201803714
chr2	74365074	74365099
chr2	74368727	74368752
chr17	2186662	2186687
chr1	174159632	174159657
chr1	174219159	174219184
chr1	174219270	174219295
chr1	174221139	174221164
chr1	174231330	174231355
chr1	174241632	174241657
chr1	174250607	174250632
chr1	174252565	174252590
chr1	174272455	174272480
chr1	174275164	174275189
chr1	174275910	174275935
chr1	174278754	174278779
chr1	174305102	174305127
chr1	174371047	174371072
chr1	174394120	174394145
chr1	174545886	174545911
chr1	174548536	174548561
chr1	174637463	174637488
chr1	174683571	174683596
chr1	174699625	174699650
chr1	174700840	174700865
chr1	174701097	174701122
chr1	174701120	174701145
chr1	174702231	174702256
chr1	174752329	174752354
chr1	174800475	174800500
chr1	174811935	174811960
chr1	174874481	174874506
chr1	174875688	174875713
chr1	174877580	174877605
chr1	174957524	174957549
chr1	174958157	174958182
chr1	174958162	174958187
chr1	174964960	174964985
chr1	174969362	174969387
chr1	174976157	174976182
chr1	174978865	174978890
chr1	174982880	174982905
chr1	174988813	174988838
chr1	174990384	174990409
chr1	174990460	174990485
chr1	174990488	174990513
chr1	174990568	174990593
chr1	174995276	174995301
chr1	174995283	174995308
chr1	52064913	52064938
chr10	32017142	32017167
chr10	32018051	32018076
chr10	32018315	32018340
chr10	32022139	32022164
chr10	32022847	32022872
chr10	32028427	32028452
chr1	51577231	51577256
chr1	51598168	51598193
chr1	51614394	51614419
chr1	51617196	51617221
chr1	51652016	51652041
chr1	51669487	51669512
chr1	51714054	51714079
chr1	51729976	51730001
chr1	51730099	51730124
chr1	51740186	51740211
chr1	51745606	51745631
chr1	51746732	51746757
chr1	51748373	51748398
chr1	51750170	51750195
chr1	51756333	51756358
chr1	51760755	51760780
chr1	51761946	51761971
chr1	51765956	51765981
chr1	51772157	51772182
chr1	51772698	51772723
chr1	51776893	51776918
chr1	51781310	51781335
chr1	51782618	51782643
chr1	51784000	51784025
chr1	51784302	51784327
chr1	51784557	51784582
chr1	51785861	51785886
chr1	51786592	51786617
chr1	51787463	51787488
chr1	51787764	51787789
chr1	51788444	51788469
chr4	1727707	1727732
chr4	1731171	1731196
chr4	1735730	1735755
chr4	1737240	1737265
chr4	1737597	1737622
chr4	1739701	1739726
chr4	1744517	1744542
chr14	103673406	103673431
chr2	69326913	69326938
chr1	156815655	156815680
chr1	156842080	156842105
chr1	156860814	156860839
chr1	156860893	156860918
chr1	156864353	156864378
chr1	156864727	156864752
chr1	156866909	156866934
chr1	156868103	156868128
chr1	156868504	156868529
chr1	156871622	156871647
chr1	156873632	156873657
chr1	156874382	156874407
chr1	156874570	156874595
chr1	156874905	156874930
chr1	156875519	156875544
chr1	156876070	156876095
chr1	156876079	156876104
chr1	156876399	156876424
chr1	156879121	156879146
chr1	156879998	156880023
chr1	156881456	156881481
chr1	156873934	156873959
chr6	163563694	163563719
chr3	11426901	11426926
chr19	34221713	34221738
chr8	56179488	56179513
chr5	141645770	141645795
chr7	103086739	103086764
chr3	48848383	48848408
chr15	52229132	52229157
chr3	177047299	177047324
chr10	121479645	121479670
chr10	121479996	121480021
chr10	121482152	121482177
chr10	121483778	121483803
chr10	121485507	121485532
chr10	121487399	121487424
chr10	121488088	121488113
chr10	121496697	121496722
chr10	121498580	121498605
chr10	121500922	121500947
chr10	121503916	121503941
chr10	121515294	121515319
chr10	121517438	121517463
chr10	121517447	121517472
chr10	121518804	121518829
chr10	121520144	121520169
chr10	121526169	121526194
chr10	121526929	121526954
chr10	121527978	121528003
chr10	121530433	121530458
chr10	121531289	121531314
chr10	121538385	121538410
chr10	121538690	121538715
chr10	121551434	121551459
chr10	121564554	121564579
chr10	121565679	121565704
chr10	121593804	121593829
chr10	121593816	121593841
chr10	121593862	121593887
chr10	121593942	121593967
chr10	121596620	121596645
chr10	121598059	121598084
chr10	121598273	121598298
chr10	121598378	121598403
chr10	121598407	121598432
chr10	121598427	121598452
chr10	121598433	121598458
chr10	121478340	121478365
chr10	121483697	121483722
chr19	32899856	32899881
chr9	121171523	121171548
chr6	158769783	158769808
chr6	158770763	158770788
chr7	116672391	116672416
chr7	116699070	116699095
chr7	116731667	116731692
chr7	116771497	116771522
chr7	116771848	116771873
chr7	116774880	116774905
chr7	116953666	116953691
chr8	68439621	68439646
chr1	175944830	175944855
chr1	175945152	175945177
chr1	175947194	175947219
chr1	175986942	175986967
chr1	175988287	175988312
chr1	175989361	175989386
chr1	176027571	176027596
chr1	176043185	176043210
chr1	176043709	176043734
chr1	176046180	176046205
chr1	176081151	176081176
chr1	176085775	176085800
chr1	176116623	176116648
chr1	176135009	176135034
chr1	176136487	176136512
chr1	176149005	176149030
chr1	176162868	176162893
chr1	176163814	176163839
chr1	176163826	176163851
chr1	176175909	176175934
chr1	176184632	176184657
chr1	176206571	176206596
chr19	11466802	11466827
chr7	121873532	121873557
chr7	121928196	121928221
chr7	121984092	121984117
chr10	68384050	68384075
chr6	118481778	118481803
chr7	140459006	140459031
chr6	12716871	12716896
chr6	12717528	12717553
chr6	12717718	12717743
chr6	12718415	12718440
chr6	12718822	12718847
chr6	12749765	12749790
chr6	12933975	12934000
chr6	13053504	13053529
chr6	13160259	13160284
chr6	13182661	13182686
chr6	13206111	13206136
chr6	13228038	13228063
chr6	13230168	13230193
chr6	13272890	13272915
chr6	13276098	13276123
chr6	13278304	13278329
chr6	13283537	13283562
chr6	13283882	13283907
chr6	13286197	13286222
chr6	13287456	13287481
chr6	13290459	13290484
chr16	56936792	56936817
chr17	17177387	17177412
chr10	43077026	43077051
chr10	43077068	43077093
chr10	43077078	43077103
chr10	43100458	43100483
chr10	43102341	43102366
chr10	43104951	43104976
chr10	43106375	43106400
chr10	43109030	43109055
chr10	43111206	43111231
chr10	43112098	43112123
chr10	43112852	43112877
chr10	43113555	43113580
chr10	43114479	43114504
chr10	43114585	43114610
chr10	43116583	43116608
chr10	43118372	43118397
chr10	43119530	43119555
chr10	43119701	43119726
chr10	43120080	43120105
chr10	43121945	43121970
chr10	43123670	43123695
chr10	43124882	43124907
chr10	43126574	43126599
chr10	43128111	43128136
chr10	43114711	43114736
chr7	151349215	151349240
chr4	82842139	82842164
chr4	82844385	82844410
chr15	83041727	83041752
chr14	92819707	92819732
chr14	92816396	92816421
chr10	116948972	116948997
chr10	24520228	24520253
chr7	138594596	138594621
chr7	138596505	138596530
chr7	138621110	138621135
chr7	138626025	138626050
chr7	138627436	138627461
chr7	138628338	138628363
chr7	138630097	138630122
chr7	138644820	138644845
chr7	138649112	138649137
chr7	138656486	138656511
chr7	138659963	138659988
chr7	138663120	138663145
chr7	138663127	138663152
chr7	138664199	138664224
chr7	138672092	138672117
chr7	138678500	138678525
chr7	138679054	138679079
chr7	138701327	138701352
chr19	3061232	3061257
chr2	215326953	215326978
chr5	42423930	42423955
chr1	154157696	154157721
chr1	154170399	154170424
chr2	171715418	171715443
chr13	28139062	28139087
chr22	24338452	24338477
chr9	93299236	93299261
chr8	38413779	38413804
chr8	38413998	38414023
chr8	38418348	38418373
chr8	38419710	38419735
chr8	38421916	38421941
chr8	38457509	38457534
chr8	38413917	38413942
chr8	38414778	38414803
chr8	38457355	38457380
chr8	38467980	38468005
chr7	151123861	151123886
chr10	46012882	46012907
chr10	46013549	46013574
chr3	100736575	100736600
chr3	100709406	100709431
chr3	100709696	100709721
chr3	100713844	100713869
chr3	100720033	100720058
chr3	100728833	100728858
chr3	100732647	100732672
chr3	100736679	100736704
chr3	100736691	100736716
chr3	100744906	100744931
chr3	100747423	100747448
chr3	100747429	100747454
chr3	100748506	100748531
chr3	100748902	100748927
chr3	100748917	100748942
chr3	100748939	100748964
chr3	100748941	100748966
chr1	234604268	234604293
chr1	234608446	234608471
chr1	234608494	234608519
chr13	75833140	75833165
chr7	91995775	91995800
chr7	92003210	92003235
chr7	92045188	92045213
chr11	62567398	62567423
chr17	68515551	68515576
chr17	68524052	68524077
chr17	68525887	68525912
chr17	68529976	68530001
chr19	49098679	49098704
chr6	37435737	37435762
chr10	34109559	34109584
chr10	34109560	34109585
chr10	34119612	34119637
chr10	34131462	34131487
chr10	34269656	34269681
chr10	34284134	34284159
chr10	34312255	34312280
chr10	34312259	34312284
chr10	34312263	34312288
chr10	34317106	34317131
chr10	34331116	34331141
chr10	34336198	34336223
chr10	34337274	34337299
chr10	34337277	34337302
chr10	34337364	34337389
chr10	34341626	34341651
chr10	34346197	34346222
chr10	34347955	34347980
chr10	34347964	34347989
chr10	34359146	34359171
chr10	34360070	34360095
chr10	34372497	34372522
chr10	34374873	34374898
chr10	34377966	34377991
chr10	34382539	34382564
chr10	34384128	34384153
chr10	34399329	34399354
chr10	34401825	34401850
chr10	34426684	34426709
chr10	34450316	34450341
chr10	34470084	34470109
chr10	34516978	34517003
chr10	34696317	34696342
chr10	34814875	34814900
chrX	13736477	13736502
chr13	72718951	72718976
chr7	74515571	74515596
chr10	58702073	58702098
chr6	167010868	167010893
chr6	167033946	167033971
chr2	55577314	55577339
chr16	4887134	4887159
chr5	180013060	180013085
chr9	136013198	136013223
chr9	79652769	79652794
chr11	18544622	18544647
chr8	55880078	55880103
chr8	55941903	55941928
chr8	55941966	55941991
chr8	55946468	55946493
chr8	55947698	55947723
chr8	55950532	55950557
chr8	55950759	55950784
chr8	55952090	55952115
chr8	55953959	55953984
chr8	55966872	55966897
chr8	55969768	55969793
chr8	55998474	55998499
chr8	55999524	55999549
chr8	56010547	56010572
chr8	56014143	56014168
chr1	156658708	156658733
chr10	27205197	27205222
chr5	179821116	179821141
chr5	179821542	179821567
chr5	179823028	179823053
chr5	179824062	179824087
chr5	179824298	179824323
chr5	179825201	179825226
chr5	179833202	179833227
chr5	179833221	179833246
chr5	179833757	179833782
chr5	179837193	179837218
chr5	179837230	179837255
chr5	179838053	179838078
chr17	10309233	10309258
chr6	117566853	117566878
chr6	117575176	117575201
chrX	65738969	65738994
chrX	65738592	65738617
chr8	106713960	106713985
chr2	29193897	29193922
chr2	29196835	29196860
chr2	29197651	29197676
chr2	29207247	29207272
chr2	29209853	29209878
chr2	29214056	29214081
chr2	29220810	29220835
chr2	29222383	29222408
chr2	29222582	29222607
chr2	29223432	29223457
chr2	29223451	29223476
chr2	29223486	29223511
chr2	29223503	29223528
chr2	29223572	29223597
chr2	29223620	29223645
chr2	29224705	29224730
chr2	29225540	29225565
chr2	29227049	29227074
chr2	29227647	29227672
chr2	29229041	29229066
chr2	29232423	29232448
chr2	29233671	29233696
chr2	29239805	29239830
chr2	29251242	29251267
chr2	29275202	29275227
chr2	29275471	29275496
chr2	29297032	29297057
chr2	29318379	29318404
chr2	29320857	29320882
chr2	29328456	29328481
chr2	29383834	29383859
chr2	29532091	29532116
chr2	29694989	29695014
chr2	29717672	29717697
chr2	29717675	29717700
chr2	29921541	29921566
chr2	29223341	29223366
chr2	108484286	108484311
chr2	108492765	108492790
chr1	156130748	156130773
chr8	30385133	30385158
chr8	30385365	30385390
chr8	30387299	30387324
chr8	30442775	30442800
chr8	30474831	30474856
chr8	30477812	30477837
chr8	30479352	30479377
chr8	30504411	30504436
chr8	30544599	30544624
chr8	30545139	30545164
chr8	30545566	30545591
chr8	30547458	30547483
chr8	30547467	30547492
chr8	30547497	30547522
chr8	30549560	30549585
chr8	30558931	30558956
chr8	30562124	30562149
chr8	30566335	30566360
chr8	30572231	30572256
chr8	30572236	30572261
chr1	205680393	205680418
chr10	59794472	59794497
chr10	59806921	59806946
chr10	59812634	59812659
chr10	59852552	59852577
chr10	59906121	59906146
chr10	61665879	61665904
chr9	82982757	82982782
chr9	82990442	82990467
chr9	82993000	82993025
chr9	82997101	82997126
chr9	82998421	82998446
chr9	83000291	83000316
chr9	83000545	83000570
chr9	83001105	83001130
chr9	83004561	83004586
chr9	83005475	83005500
chr9	83007480	83007505
chr9	83009731	83009756
chr9	83012486	83012511
chr9	83015875	83015900
chr9	83022401	83022426
chr9	83025896	83025921
chr9	83055658	83055683
chr9	83063103	83063128
chr9	83063152	83063177
chr5	81413020	81413045
chr5	81417359	81417384
chr5	81419872	81419897
chr5	81419917	81419942
chr5	81420013	81420038
chr5	81420180	81420205
chr5	81428584	81428609
chr5	81437429	81437454
chr5	81440557	81440582
chr5	81442652	81442677
chr5	81446867	81446892
chr5	81448789	81448814
chr5	81461054	81461079
chr5	81466973	81466998
chr5	81473699	81473724
chr5	81474495	81474520
chr5	81489249	81489274
chr5	81513627	81513652
chr5	81615472	81615497
chr5	81636556	81636581
chr5	81650266	81650291
chr5	81750980	81751005
chr2	111124114	111124139
chr12	28484140	28484165
chr8	143790919	143790944
chr8	143790925	143790950
chr8	143791388	143791413
chr8	143791665	143791690
chr8	143791875	143791900
chr8	143791990	143792015
chr8	143792219	143792244
chr8	143792484	143792509
chr8	143792707	143792732
chr8	143792975	143793000
chr8	143793899	143793924
chr8	143795037	143795062
chr8	143795276	143795301
chr8	143795419	143795444
chr8	143803382	143803407
chr8	143803646	143803671
chr8	143804045	143804070
chr8	143804567	143804592
chr8	143804933	143804958
chr8	143805111	143805136
chr8	143806406	143806431
chr8	143806923	143806948
chr8	143807551	143807576
chr8	143808608	143808633
chr8	143809550	143809575
chr8	143810478	143810503
chr8	143810685	143810710
chr8	143810905	143810930
chr8	143811145	143811170
chr8	143812265	143812290
chr8	143812816	143812841
chr8	143813029	143813054
chr8	143813310	143813335
chr8	143813469	143813494
chr8	143813636	143813661
chr8	143813817	143813842
chr8	143814000	143814025
chr8	143814831	143814856
chr8	143815213	143815238
chr10	73998350	73998375
chr10	74043128	74043153
chr10	74070795	74070820
chr10	74071058	74071083
chr10	74072827	74072852
chr10	74074878	74074903
chr10	74082519	74082544
chr10	74083488	74083513
chr10	74089324	74089349
chr10	74090173	74090198
chr10	74094436	74094461
chr10	74095830	74095855
chr10	74097307	74097332
chr10	74101072	74101097
chr10	74103903	74103928
chr10	74105328	74105353
chr10	74107329	74107354
chr10	74109131	74109156
chr10	74112087	74112112
chr10	74114362	74114387
chr10	74114874	74114899
chr10	74120127	74120152
chr10	74121338	74121363
chr18	35263512	35263537
chr7	143359731	143359756
chr7	143360039	143360064
chr7	143362575	143362600
chr12	58876444	58876469
chr8	37697144	37697169
chr10	110100823	110100848
chr1	51365952	51365977
chr11	65497840	65497865
chr11	65498709	65498734
chr11	65499280	65499305
chr11	65499313	65499338
chr11	65499437	65499462
chr11	65499584	65499609
chr11	65499681	65499706
chr11	65499760	65499785
chr11	65500373	65500398
chr11	65500688	65500713
chr11	65500945	65500970
chr11	65502368	65502393
chr11	65503095	65503120
chr11	65503584	65503609
chr11	65503735	65503760
chr11	65503774	65503799
chr11	65504181	65504206
chr11	65504333	65504358
chr11	65504438	65504463
chr11	65504570	65504595
chr11	65504664	65504689
chr11	65504823	65504848
chr11	65504826	65504851
chr11	65504994	65505019
chr11	65505253	65505278
chr11	65505637	65505662
chr11	65506440	65506465
chr11	65506443	65506468
chr11	65506444	65506469
chr11	65506491	65506516
chr2	88613723	88613748
chr7	138515334	138515359
chr7	138551155	138551180
chr7	138554839	138554864
chr7	138554941	138554966
chr7	138573617	138573642
chr7	138861138	138861163
chr7	138867974	138867999
chr7	138869537	138869562
chr7	138871156	138871181
chr7	138894341	138894366
chr3	40251974	40251999
chr8	42968189	42968214
chr9	131164119	131164144
chr9	113170521	113170546
chr4	24831505	24831530
chr3	8935870	8935895
chr7	6461080	6461105
chr22	23261515	23261540
chr7	80135253	80135278
chr15	45376600	45376625
chr8	38836161	38836186
chr4	7774738	7774763
chr4	7778761	7778786
chr12	122271431	122271456
chr12	122271433	122271458
chr12	122272042	122272067
chr12	122272667	122272692
chr12	122272833	122272858
chr12	122274037	122274062
chr12	122276438	122276463
chr12	122278153	122278178
chr12	122278791	122278816
chr12	122279027	122279052
chr12	122288488	122288513
chr12	122309761	122309786
chr12	122316748	122316773
chr12	122319231	122319256
chr12	122327946	122327971
chr12	122328260	122328285
chr12	122332986	122333011
chr12	122334026	122334051
chr12	122334647	122334672
chr12	122336631	122336656
chr12	122340752	122340777
chr12	122340980	122341005
chr12	122347374	122347399
chr12	122351110	122351135
chr12	122352725	122352750
chr12	122354452	122354477
chr12	122355114	122355139
chr12	122360958	122360983
chr12	122363982	122364007
chr12	122377388	122377413
chr12	122380367	122380392
chr12	122422520	122422545
chr5	78089392	78089417
chr2	42245662	42245687
chr2	42264706	42264731
chr2	42264926	42264951
chr2	42295491	42295516
chr2	42301367	42301392
chr2	42303144	42303169
chr2	42303204	42303229
chr2	42304526	42304551
chr2	42316025	42316050
chr2	42317499	42317524
chr2	42325529	42325554
chr7	102170525	102170550
chr15	85741470	85741495
chr7	141555542	141555567
chr3	57896907	57896932
chr7	116904358	116904383
chr15	52336462	52336487
chr15	52367030	52367055
chr20	45330365	45330390
chr20	45335781	45335806
chr18	62232402	62232427
chr7	139073855	139073880
chr7	139083779	139083804
chr5	150402562	150402587
chr5	150404679	150404704
chr2	15351991	15352016
chr3	29944229	29944254
chr1	48867190	48867215
chr17	7668401	7668426
chr17	7670608	7670633
chr17	7673534	7673559
chr17	7673700	7673725
chr3	167683297	167683322
chr3	167683909	167683934
chr3	167683911	167683936
chr3	167684113	167684138
chr3	167684241	167684266
chr3	167684255	167684280
chr3	167687214	167687239
chr3	167687221	167687246
chr3	167687233	167687258
chr3	167687614	167687639
chr3	167695595	167695620
chr3	167697008	167697033
chr3	167704841	167704866
chr3	167720061	167720086
chr3	167725400	167725425
chr3	167734213	167734238
chr3	167734431	167734456
chr3	167734458	167734483
chr3	167734661	167734686
chr3	167734805	167734830
chr4	107682014	107682039
chr14	55656107	55656132
chr6	32580246	32580271
chr10	13737843	13737868
chr7	127707622	127707647
chr7	127721375	127721400
chr7	127904794	127904819
chr7	127991031	127991056
chr7	100041664	100041689
chr1	114402759	114402784
chr1	114406940	114406965
chr4	17577191	17577216
chr4	17577303	17577328
chr4	17577494	17577519
chr4	17579823	17579848
chr4	17581759	17581784
chr4	17582287	17582312
chr4	17583482	17583507
chr4	17584971	17584996
chr4	17588818	17588843
chr4	17595409	17595434
chr4	17597045	17597070
chr4	17598455	17598480
chr4	17604587	17604612
chr4	17606828	17606853
chr4	17607399	17607424
chr9	84723572	84723597
chr9	84724223	84724248
chr9	84727653	84727678
chr9	84741891	84741916
chr9	84744972	84744997
chr9	84751985	84752010
chr9	84861039	84861064
chr9	84867242	84867267
chr9	84934161	84934186
chr9	84948461	84948486
chr9	84668760	84668785
chr9	84669398	84669423
chr9	84669863	84669888
chr9	84670935	84670960
chr9	84702208	84702233
chr9	84702394	84702419
chr9	84707887	84707912
chr9	84710766	84710791
chr9	84723684	84723709
chr9	84724331	84724356
chr9	84727934	84727959
chr9	84741902	84741927
chr9	84745048	84745073
chr9	84752060	84752085
chr9	84815677	84815702
chr9	84815681	84815706
chr9	84861062	84861087
chr9	84867406	84867431
chr9	84877873	84877898
chr9	84934267	84934292
chr9	84948609	84948634
chr9	84955492	84955517
chr9	85020339	85020364
chr9	85022298	85022323
chr9	85023565	85023590
chr9	85027045	85027070
chr13	20059537	20059562
chr1	204981995	204982020
chr10	51467811	51467836
chr11	7628321	7628346
chr11	85957683	85957708
chr11	85957687	85957712
chr11	85958813	85958838
chr11	85958816	85958841
chr11	85958838	85958863
chr11	85958986	85959011
chr11	85974707	85974732
chr11	85976622	85976647
chr11	85978069	85978094
chr11	85981128	85981153
chr11	85981744	85981769
chr11	85981871	85981896
chr11	85983865	85983890
chr11	85990249	85990274
chr11	85996825	85996850
chr11	86000642	86000667
chr11	86001034	86001059
chr11	86003365	86003390
chr11	86007541	86007566
chr11	86011029	86011054
chr11	86012280	86012305
chr11	86014869	86014894
chr11	86022366	86022391
chr11	86026291	86026316
chr11	86031468	86031493
chr11	86068650	86068675
chr11	86069719	86069744
chr1	186350222	186350247
chr1	186356285	186356310
chr1	186359798	186359823
chr1	186360764	186360789
chr1	186367885	186367910
chr5	151042895	151042920
chr10	63264650	63264675
chr7	74389234	74389259
chr15	87877095	87877120
chr15	87880403	87880428
chr15	87885710	87885735
chr15	87908538	87908563
chr15	87916535	87916560
chr15	87929409	87929434
chr15	87933159	87933184
chr15	87940728	87940753
chr15	87979438	87979463
chr15	87981335	87981360
chr15	88032832	88032857
chr15	88033020	88033045
chr15	88126246	88126271
chr15	88126348	88126373
chr15	88127137	88127162
chr15	88127201	88127226
chr15	88128709	88128734
chr15	88135372	88135397
chr15	88136015	88136040
chr15	88136584	88136609
chr15	88137536	88137561
chr15	88147378	88147403
chr15	88183464	88183489
chr15	88184274	88184299
chr15	88205908	88205933
chr15	88256128	88256153
chr15	88256134	88256159
chr15	88256143	88256168
chr15	88256144	88256169
chr15	88256152	88256177
chr15	88256154	88256179
chr15	88256461	88256486
chr15	88256706	88256731
chr15	88256722	88256747
chr2	32416138	32416163
chr6	117318227	117318252
chr6	117320005	117320030
chr6	117321369	117321394
chr6	117324390	117324415
chr6	117326389	117326414
chr6	117329421	117329446
chr6	117337315	117337340
chr6	117409617	117409642
chr2	215397136	215397161
chr2	36925104	36925129
chr17	59685783	59685808
chr17	59690686	59690711
chr11	3012194	3012219
chr8	17993594	17993619
chr2	60460681	60460706
chr19	16093728	16093753
chr7	74699070	74699095
chr5	1073632	1073657
chr12	11853536	11853561
chr12	11869454	11869479
chr12	11869944	11869969
chr2	44169249	44169274
chr7	140111094	140111119
chr6	28920011	28920036
chr7	98362407	98362432
chr7	98310444	98310469
chr2	161204768	161204793
chr1	11807165	11807190
chr2	108758523	108758548
chr22	36281280	36281305
chr22	36284092	36284117
chr22	36284402	36284427
chr22	36285120	36285145
chr22	36285657	36285682
chr22	36285864	36285889
chr22	36286717	36286742
chr22	36288251	36288276
chr22	36288726	36288751
chr22	36289084	36289109
chr22	36291985	36292010
chr22	36293328	36293353
chr22	36293758	36293783
chr22	36294091	36294116
chr22	36294931	36294956
chr22	36295504	36295529
chr22	36296842	36296867
chr22	36298918	36298943
chr22	36300126	36300151
chr22	36300850	36300875
chr22	36301533	36301558
chr22	36302567	36302592
chr22	36303994	36304019
chr22	36305032	36305057
chr22	36305929	36305954
chr22	36306413	36306438
chr22	36309281	36309306
chr22	36312048	36312073
chr22	36314144	36314169
chr22	36316516	36316541
chr22	36318206	36318231
chr22	36319539	36319564
chr22	36320219	36320244
chr22	36320797	36320822
chr22	36321757	36321782
chr22	36322428	36322453
chr22	36325032	36325057
chr22	36326567	36326592
chr22	36327460	36327485
chr22	36341369	36341394
chr22	36348903	36348928
chr22	36365045	36365070
chr22	36387806	36387831
chr7	140734745	140734770
chr7	140739921	140739946
chr7	140749393	140749418
chr7	140753368	140753393
chr7	140754208	140754233
chr7	140777063	140777088
chr7	140778050	140778075
chr7	140781668	140781693
chr7	140783132	140783157
chr7	140787559	140787584
chr7	140794442	140794467
chr7	140800456	140800481
chr7	140801535	140801560
chr7	140808037	140808062
chr7	140808970	140808995
chr7	140834847	140834872
chr7	140850187	140850212
chr7	140924739	140924764
chr7	140734478	140734503
chr7	140739811	140739836
chr7	140749286	140749311
chr7	140753274	140753299
chr7	140754186	140754211
chr7	140776911	140776936
chr7	140777990	140778015
chr7	140781575	140781600
chr7	140783020	140783045
chr7	140787547	140787572
chr7	140794307	140794332
chr7	140800361	140800386
chr7	140801411	140801436
chr7	140807959	140807984
chr7	140808891	140808916
chr7	140834608	140834633
chr7	140850110	140850135
chr7	140924565	140924590
chr4	25664305	25664330
chr4	25676677	25676702
chr7	149624541	149624566
chr10	114340602	114340627
chr8	38177114	38177139
chr5	154011240	154011265
