# Supplementary material for: Detection of gene fusions using targeted next-generation sequencing: a comparative evaluation
Source: BMC Med Genomics. 2021 Feb 27;14:62. doi: 10.1186/s12920-021-00909-y (PMC7912891; doi:10.1186/s12920-021-00909-y)
Supplement: Supplementary file 2 — Additional file 2: Table S2. Bed-file of SureSelect XT HS Custom Panel (Agilent). [file 12920_2021_909_MOESM2_ESM.xlsx]

## Sheet: Supplemental Table 2
Chromosome	Start	End
chr1	67861429	67861609
chr1	115251095	115251335
chr1	115252149	115252389
chr1	115256389	115256629
chr1	115258605	115258845
chr1	156785535	156785715
chr1	156811847	156812087
chr1	156830712	156830952
chr1	156834092	156834272
chr1	156834465	156834645
chr1	156836645	156836825
chr1	156837848	156838088
chr1	156838247	156838487
chr1	156840843	156842025
chr1	156842041	156845507
chr1	156845545	156846682
chr1	156848883	156849183
chr1	156849749	156849989
chr1	156851221	156851461
chr1	179520415	179520595
chr10	17193257	17193437
chr10	32297731	32298871
chr10	32298904	32303162
chr10	32303197	32303471
chr10	32303501	32308037
chr10	32308056	32313780
chr10	32313827	32313947
chr10	32313964	32315513
chr10	32315530	32315934
chr10	32315969	32319695
chr10	32319741	32320576
chr10	32321577	32321757
chr10	32322749	32322989
chr10	32323571	32323811
chr10	32324402	32324642
chr10	32324749	32324989
chr10	32326123	32326363
chr10	32326401	32326581
chr10	32327033	32327213
chr10	32327639	32327819
chr10	32328186	32328426
chr10	32329258	32329438
chr10	32337345	32337525
chr10	32344718	32344958
chr10	43572581	43572932
chr10	43595888	43596188
chr10	43597753	43598113
chr10	43600370	43600670
chr10	43601801	43602041
chr10	43604230	43609675
chr10	43609716	43612476
chr10	43613754	43613994
chr10	43614965	43615205
chr10	43615469	43615709
chr10	43617338	43617518
chr10	43619067	43619307
chr10	43620290	43620470
chr10	43621992	43622232
chr10	43623518	43623758
chr10	89623563	89623743
chr10	89623765	89623885
chr10	89623930	89624350
chr10	89653733	89653913
chr10	89685201	89685381
chr10	89690734	89690914
chr10	89692738	89693038
chr10	89711825	89712065
chr10	89717572	89717812
chr10	89720646	89720886
chr10	89725016	89725256
chr10	100219223	100219403
chr10	123238713	123238953
chr10	123238960	123240911
chr10	123240927	123243784
chr10	123243788	123247893
chr10	123259905	123261885
chr10	123261893	123277519
chr10	123352838	123357793
chr11	16133322	16133502
chr11	108098297	108098678
chr11	108099857	108100097
chr11	108106358	108106598
chr11	108114659	108114899
chr11	108115483	108115783
chr11	108117652	108117892
chr11	108119624	108119864
chr11	108121403	108121823
chr11	108122540	108122780
chr11	108123501	108123681
chr11	108124503	108124803
chr11	108126907	108127147
chr11	108128118	108128358
chr11	108129666	108129846
chr11	108137863	108138103
chr11	108139116	108139356
chr11	108141741	108141921
chr11	108141935	108142175
chr11	108143206	108143386
chr11	108143393	108143633
chr11	108150194	108150434
chr11	108151688	108151928
chr11	108153401	108153641
chr11	108154926	108155226
chr11	108158295	108158535
chr11	108159646	108159886
chr11	108160308	108160548
chr11	108163312	108163552
chr11	108164019	108164259
chr11	108165599	108165839
chr11	108167956	108168136
chr11	108170406	108170646
chr11	108172325	108172565
chr11	108173547	108173787
chr11	108175370	108175610
chr11	108178577	108178757
chr11	108180844	108181084
chr11	108183091	108183271
chr11	108186503	108186908
chr11	108188053	108188293
chr11	108190612	108190852
chr11	108191967	108192207
chr11	108196003	108196303
chr11	108196748	108196988
chr11	108198308	108198548
chr11	108199736	108199976
chr11	108200924	108201164
chr11	108202089	108202329
chr11	108202564	108202804
chr11	108203437	108203677
chr11	108204563	108204743
chr11	108205645	108205885
chr11	108206509	108206749
chr11	108213903	108214143
chr11	108216432	108216672
chr11	108217958	108218138
chr11	108224429	108224669
chr11	108225479	108225659
chr11	108235756	108235996
chr11	108236023	108236263
chr12	993839	994019
chr12	6945739	6945979
chr12	25362666	25362906
chr12	25368314	25368554
chr12	25378507	25378747
chr12	25380136	25380376
chr12	25398142	25398382
chr13	32890540	32890720
chr13	32893187	32893487
chr13	32899206	32899326
chr13	32900172	32900488
chr13	32900572	32900812
chr13	32903514	32903694
chr13	32904991	32905231
chr13	32906396	32907536
chr13	32910377	32915357
chr13	32918652	32918832
chr13	32920908	32921088
chr13	32928971	32929451
chr13	32930535	32930775
chr13	32931852	32932092
chr13	32936624	32936864
chr13	32937282	32937702
chr13	32944496	32944736
chr13	32945044	32945284
chr13	32950747	32950987
chr13	32953432	32953672
chr13	32953848	32954088
chr13	32954092	32954332
chr13	32968797	32969097
chr13	32970987	32971227
chr13	32972272	32972932
chr13	39433515	39433695
chr14	50769626	50769806
chr15	34528857	34529037
chr15	66679635	66679815
chr15	66727349	66727589
chr15	66729036	66729276
chr15	66735566	66735746
chr15	66736929	66737109
chr15	66774034	66774274
chr15	66777308	66777548
chr15	66779507	66779687
chr15	66781493	66781673
chr15	66781988	66782168
chr15	66782776	66783016
chr15	88420138	88420378
chr15	88423459	88423699
chr15	88428855	88429035
chr15	88472393	88472747
chr15	88472774	88473224
chr15	88473233	88480784
chr15	88480801	88481170
chr15	88481205	88482597
chr15	88482606	88486390
chr15	88486427	88490733
chr15	88490750	88497251
chr15	88497288	88498226
chr15	88498251	88500703
chr15	88500707	88506543
chr15	88506588	88510161
chr15	88510202	88527886
chr15	88527934	88528054
chr15	88528070	88531424
chr15	88531435	88531795
chr15	88531844	88546277
chr15	88546327	88547053
chr15	88547064	88551061
chr15	88551066	88553987
chr15	88554031	88555892
chr15	88555899	88556133
chr15	88556155	88560205
chr15	88560248	88568288
chr15	88568290	88573869
chr15	88573873	88573993
chr15	88574022	88580371
chr15	88580383	88580680
chr15	88580682	88581089
chr15	88581092	88582353
chr15	88582398	88593730
chr15	88593761	88599412
chr15	88599416	88602054
chr15	88602063	88602286
chr15	88602295	88603975
chr15	88604013	88607692
chr15	88607709	88610974
chr15	88611009	88616563
chr15	88616598	88617134
chr15	88617137	88617412
chr15	88617429	88618843
chr15	88618889	88619278
chr15	88619328	88619448
chr15	88619475	88619754
chr15	88619774	88619894
chr15	88619925	88625817
chr15	88625864	88633251
chr15	88633301	88633602
chr15	88633640	88634540
chr15	88634572	88640126
chr15	88640128	88640368
chr15	88640406	88640906
chr15	88640955	88646484
chr15	88646509	88646629
chr15	88646663	88653024
chr15	88653050	88653170
chr15	88653201	88654971
chr15	88654993	88658325
chr15	88658330	88664830
chr15	88664836	88665873
chr15	88665876	88670514
chr15	88671863	88672043
chr15	88678299	88679320
chr15	88679648	88679888
chr15	88680593	88680833
chr15	88690509	88690689
chr15	88726594	88726774
chr15	88727402	88727582
chr15	88799110	88799410
chr15	90627451	90627631
chr15	90628003	90628183
chr15	90628191	90628371
chr15	90628442	90628682
chr15	90630299	90630539
chr15	90630618	90630858
chr15	90631542	90632018
chr15	90633673	90633913
chr15	90634740	90634920
chr15	90645444	90645684
chr16	2098182	2098362
chr16	2098550	2098790
chr16	2100353	2100533
chr16	2103277	2103517
chr16	2104248	2104488
chr16	2105341	2105581
chr16	2106129	2106309
chr16	2106587	2106827
chr16	2107052	2107232
chr16	2108690	2108930
chr16	2110622	2110862
chr16	2111820	2112060
chr16	2112429	2112669
chr16	2112923	2113103
chr16	2114230	2114470
chr16	2115457	2115697
chr16	2120397	2120637
chr16	2121443	2121683
chr16	2121739	2121979
chr16	2122182	2122422
chr16	2122796	2123036
chr16	2124175	2124415
chr16	2125756	2125936
chr16	2125999	2126239
chr16	2126448	2126628
chr16	2127542	2127782
chr16	2128994	2129472
chr16	2129493	2129733
chr16	2130151	2130391
chr16	2131577	2131817
chr16	2132380	2132560
chr16	2133636	2133876
chr16	2134202	2134742
chr16	2134899	2135079
chr16	2135186	2135366
chr16	2136166	2136406
chr16	2136682	2136922
chr16	2137812	2137992
chr16	2138004	2138184
chr16	2138186	2138366
chr16	2138408	2138648
chr16	30127929	30128360
chr16	30128420	30128660
chr16	30128927	30129167
chr16	30129305	30129545
chr16	30129644	30129884
chr16	30133115	30133355
chr16	30134272	30134512
chr16	70303489	70303669
chr17	7572877	7573057
chr17	7573849	7574089
chr17	7576568	7576748
chr17	7576799	7577206
chr17	7577433	7577673
chr17	7578112	7578582
chr17	7579300	7579600
chr17	7579665	7579965
chr17	29422297	29422477
chr17	29482952	29483192
chr17	29485979	29486159
chr17	29490178	29490418
chr17	29496844	29497084
chr17	29508383	29508563
chr17	29508675	29508855
chr17	29509484	29509724
chr17	29527406	29527646
chr17	29527995	29528235
chr17	29528375	29528555
chr17	29533203	29533443
chr17	29541415	29541655
chr17	29545959	29546199
chr17	29548796	29548976
chr17	29548982	29549162
chr17	29550403	29550643
chr17	29552070	29552310
chr17	29553427	29553727
chr17	29554182	29554362
chr17	29554492	29554672
chr17	29556022	29556502
chr17	29556802	29557042
chr17	29557218	29557458
chr17	29557811	29557991
chr17	29559068	29559308
chr17	29559688	29559928
chr17	29560005	29560245
chr17	29562589	29562829
chr17	29562867	29563107
chr17	29575949	29576189
chr17	29579896	29580076
chr17	29585320	29585560
chr17	29586008	29586188
chr17	29587339	29587579
chr17	29588681	29588921
chr17	29592181	29592421
chr17	29652813	29653293
chr17	29654476	29654896
chr17	29657294	29657534
chr17	29661832	29662072
chr17	29663300	29663540
chr17	29663642	29663942
chr17	29664372	29664612
chr17	29664777	29664957
chr17	29664982	29665222
chr17	29665652	29665892
chr17	29667472	29667712
chr17	29669969	29670209
chr17	29676116	29676356
chr17	29677148	29677388
chr17	29679233	29679473
chr17	29683418	29683658
chr17	29683922	29684162
chr17	29684216	29684456
chr17	29685448	29685688
chr17	29685919	29686099
chr17	29687492	29687732
chr17	29700981	29701221
chr17	37855736	37855916
chr17	37856437	37856617
chr17	37863198	37863438
chr17	37864560	37864800
chr17	37865517	37865757
chr17	37866009	37866189
chr17	37866276	37866516
chr17	37866543	37866783
chr17	37868120	37868360
chr17	37868517	37868757
chr17	37871485	37871833
chr17	37871972	37872212
chr17	37872499	37872902
chr17	37873534	37873774
chr17	37875973	37876153
chr17	37879520	37879971
chr17	37880123	37880303
chr17	37880951	37881191
chr17	37881259	37881499
chr17	37881527	37881707
chr17	37881912	37882152
chr17	37882773	37882953
chr17	37883041	37883281
chr17	37883523	37883823
chr17	37883909	37884329
chr17	41197636	41197876
chr17	41199599	41199779
chr17	41201084	41201264
chr17	41203016	41203196
chr17	41209020	41209200
chr17	41215279	41215459
chr17	41215839	41216019
chr17	41219578	41219758
chr17	41222919	41223279
chr17	41226322	41226562
chr17	41228447	41228687
chr17	41231293	41231473
chr17	41234386	41234626
chr17	41242914	41243094
chr17	41243424	41246904
chr17	41247810	41247990
chr17	41249193	41249373
chr17	41251724	41251964
chr17	41256104	41256344
chr17	41256838	41257018
chr17	41258421	41258601
chr17	41267677	41267857
chr17	41275983	41276163
chr17	71197657	71197837
chr18	9749744	9749924
chr18	21413778	21413958
chr19	1206877	1207237
chr19	1218367	1218547
chr19	1219277	1219457
chr19	1220317	1220767
chr19	1221155	1221395
chr19	1221886	1222066
chr19	1222957	1223197
chr19	1226429	1226669
chr19	3094630	3094870
chr19	3110118	3110358
chr19	3113284	3113524
chr19	3114885	3115125
chr19	3118866	3119106
chr19	3119160	3119400
chr19	3120961	3121201
chr19	4090530	4090770
chr19	4094383	4094563
chr19	4095326	4095506
chr19	4097218	4097398
chr19	4099185	4099425
chr19	4100958	4101342
chr19	4102322	4102502
chr19	4110459	4110699
chr19	4117401	4117641
chr19	4123718	4123898
chr19	10267002	10267182
chr2	29416078	29416798
chr2	29419590	29419770
chr2	29420354	29420594
chr2	29429967	29430207
chr2	29430576	29431230
chr2	29432607	29432787
chr2	29436808	29436988
chr2	29443516	29450849
chr2	29451720	29451960
chr2	29455121	29455361
chr2	29456376	29456616
chr2	29462500	29462740
chr2	29473931	29474171
chr2	29497908	29498148
chr2	29498224	29498404
chr2	29519718	29519958
chr2	29541099	29541339
chr2	29543562	29543802
chr2	29551161	29551401
chr2	29606541	29606781
chr2	29754761	29755001
chr2	29917677	29917917
chr2	29940383	29940623
chr2	30142831	30143551
chr2	42396673	42396853
chr2	42472290	42474213
chr2	42474223	42474819
chr2	42474869	42478042
chr2	42478083	42479917
chr2	42479940	42480910
chr2	42480918	42481573
chr2	42481578	42486121
chr2	42486162	42488285
chr2	42488296	42491671
chr2	42491695	42492419
chr2	42492435	42496403
chr2	42496411	42496531
chr2	42496555	42497256
chr2	42497298	42499645
chr2	42499671	42502583
chr2	42502607	42503389
chr2	42503427	42510651
chr2	42510663	42512537
chr2	42512571	42519452
chr2	42519476	42523988
chr2	42524035	42527688
chr2	42527692	42532306
chr2	42532313	42532689
chr2	42532704	42538608
chr2	42538640	42540497
chr2	42540529	42549258
chr2	42549292	42549472
chr2	42549507	42550236
chr2	42550255	42552730
chr2	42552760	42555209
chr2	42555253	42560047
chr2	169788925	169789105
chr2	209101757	209101937
chr2	209103755	209103995
chr2	209104536	209104776
chr2	209106673	209106913
chr2	209108119	209108359
chr2	209109975	209110215
chr2	209113058	209113418
chr2	209116094	209116334
chr2	227896885	227897065
chr20	6099997	6100177
chr21	39739473	39739653
chr21	39755284	39755884
chr21	39762850	39763030
chr21	39763518	39763698
chr21	39764241	39764421
chr21	39772245	39772605
chr21	39774428	39774608
chr21	39774687	39776915
chr21	39776933	39777113
chr21	39777145	39777563
chr21	39777600	39782002
chr21	39782050	39784880
chr21	39784889	39792211
chr21	39792243	39802336
chr21	39802344	39802690
chr21	39802739	39803399
chr21	39803443	39806637
chr21	39806681	39807950
chr21	39807990	39808110
chr21	39808154	39809237
chr21	39809259	39810017
chr21	39810040	39818697
chr21	39818720	39820940
chr21	39820958	39823058
chr21	39823091	39827036
chr21	39827040	39828360
chr21	39828371	39833065
chr21	39833095	39835369
chr21	39835381	39837599
chr21	39837649	39844105
chr21	39844155	39844275
chr21	39844283	39845099
chr21	39845100	39846931
chr21	39846950	39847798
chr21	39847799	39852148
chr21	39852154	39858881
chr21	39858925	39859225
chr21	39859240	39863123
chr21	39863133	39864464
chr21	39864505	39865984
chr21	39866014	39867586
chr21	39867631	39872395
chr21	39872406	39872526
chr21	39872535	39875931
chr21	39875945	39880363
chr21	39880377	39883511
chr21	39883530	39889293
chr21	39889306	39890119
chr21	39890167	39891932
chr21	39891950	39896664
chr21	39896667	39897841
chr21	39897878	39899295
chr21	39899307	39910791
chr21	39910807	39910927
chr21	39910958	39913945
chr21	39913976	39918168
chr21	39918169	39923525
chr21	39923534	39924014
chr21	39924020	39925731
chr21	39925765	39926470
chr21	39926499	39928514
chr21	39928525	39928765
chr21	39928768	39931270
chr21	39931320	39934150
chr21	39934191	39935360
chr21	39935389	39936511
chr21	39936528	39940188
chr21	39940202	39940322
chr21	39940355	39941096
chr21	39941143	39941898
chr21	39941924	39942164
chr21	39942195	39942315
chr21	39942347	39943186
chr21	39943187	39949556
chr21	44323499	44323679
chr22	21141209	21141389
chr22	22123430	22123670
chr22	22127096	22127336
chr22	22142491	22142731
chr22	22142919	22143159
chr22	22153238	22153478
chr22	22160113	22160353
chr22	22161923	22162163
chr22	22221547	22221727
chr22	33559378	33559558
chr3	4403676	4403856
chr3	12625964	12626204
chr3	12626292	12626532
chr3	12626566	12626806
chr3	12627118	12627358
chr3	12629022	12629202
chr3	12632254	12632494
chr3	12633158	12633338
chr3	12641128	12641368
chr3	12641594	12641990
chr3	12645591	12645831
chr3	12647658	12647838
chr3	12650223	12650463
chr3	12650662	12650902
chr3	12653384	12653624
chr3	12659996	12660236
chr3	41265475	41265655
chr3	41265980	41266280
chr3	41266421	41266721
chr3	41266793	41267093
chr3	41267131	41267371
chr3	41268650	41268890
chr3	41274763	41275003
chr3	41275008	41275368
chr3	41275588	41275828
chr3	41277154	41277394
chr3	41277794	41278259
chr3	41279446	41279626
chr3	41280608	41280848
chr3	178916579	178916999
chr3	178917462	178917702
chr3	178919052	178919352
chr3	178921304	178921604
chr3	178922243	178922423
chr3	178927315	178927555
chr3	178927929	178928405
chr3	178935939	178936179
chr3	178936934	178937114
chr3	178937303	178937543
chr3	178937668	178937908
chr3	178938739	178938979
chr3	178941801	178942041
chr3	178942428	178942668
chr3	178943698	178943878
chr3	178947024	178947264
chr3	178947730	178948208
chr3	178951866	178952166
chr3	193207244	193207424
chr4	1795642	1795822
chr4	1800965	1801265
chr4	1801416	1801596
chr4	1803058	1803510
chr4	1803536	1806743
chr4	1807022	1808108
chr4	1808221	1809035
chr4	5749813	5749993
chr4	169663521	169663701
chr5	38942352	38942532
chr5	38942883	38943123
chr5	38944489	38944729
chr5	38944972	38945212
chr5	38945559	38945859
chr5	38946521	38946701
chr5	38947334	38947574
chr5	38949403	38949583
chr5	38949777	38950857
chr5	38952262	38952562
chr5	38953019	38953259
chr5	38953518	38953698
chr5	38954829	38955009
chr5	38955631	38955871
chr5	38957702	38957882
chr5	38958492	38958672
chr5	38958739	38958979
chr5	38959239	38959479
chr5	38959860	38960100
chr5	38960447	38960687
chr5	38962349	38962529
chr5	38962534	38962774
chr5	38962940	38963180
chr5	38964823	38965063
chr5	38966692	38966872
chr5	38967205	38967385
chr5	38967393	38967573
chr5	38967998	38968178
chr5	38971929	38972109
chr5	38975582	38975762
chr5	38978628	38978808
chr5	38981933	38982173
chr5	38990993	38991233
chr5	38996862	38997042
chr5	39002582	39002822
chr5	39003601	39003781
chr5	39021099	39021279
chr5	39074189	39074544
chr5	82834539	82834719
chr5	149780821	149784540
chr5	149784605	149784785
chr5	149785762	149785942
chr5	149786393	149786573
chr5	149786680	149786920
chr5	149792129	149792369
chr5	176516558	176516738
chr5	176517372	176517672
chr5	176517695	176517875
chr5	176517901	176518141
chr5	176518627	176518867
chr5	176519296	176519536
chr5	176519595	176519835
chr5	176520105	176520803
chr5	176522265	176522505
chr5	176522508	176522748
chr5	176522998	176523412
chr5	176523553	176523793
chr5	176524225	176524465
chr5	176524482	176524722
chr5	178690588	178690768
chr6	117609629	117609989
chr6	117622098	117622338
chr6	117629903	117630143
chr6	117631223	117631463
chr6	117632141	117632321
chr6	117638250	117638490
chr6	117639292	117642255
chr6	117642289	117645768
chr6	117645771	117647260
chr6	117647288	117651440
chr6	117651472	117653165
chr6	117653215	117653335
chr6	117653379	117657443
chr6	117657490	117659088
chr6	117659131	117662505
chr6	117662528	117662828
chr6	117663514	117663754
chr6	117665203	117665443
chr6	117674122	117674362
chr6	117677754	117678114
chr6	117678949	117679189
chr6	117680952	117681192
chr6	117681446	117681626
chr6	117683746	117684046
chr6	117686174	117686414
chr6	117686703	117686943
chr6	117687225	117687465
chr6	117700151	117700391
chr6	117704455	117704695
chr6	117706814	117707054
chr6	117707986	117708226
chr6	117708919	117709219
chr6	117710490	117711030
chr6	117714345	117714525
chr6	117715296	117715536
chr6	117715719	117715959
chr6	117717298	117717478
chr6	117718058	117718298
chr6	117724250	117724490
chr6	117725396	117725636
chr6	117730684	117730864
chr6	117735406	117735946
chr6	117737360	117737540
chr6	117739556	117739736
chr6	117746637	117746877
chr6	146755049	146755229
chr7	48450066	48450246
chr7	55086911	55087091
chr7	55209934	55210174
chr7	55210969	55211209
chr7	55214245	55214485
chr7	55218930	55219110
chr7	55220177	55220417
chr7	55221654	55221894
chr7	55223460	55223700
chr7	55224168	55224583
chr7	55225310	55225490
chr7	55227811	55228051
chr7	55229137	55229377
chr7	55231380	55231560
chr7	55232931	55233171
chr7	55236128	55236308
chr7	55237968	55238268
chr7	55238796	55238976
chr7	55240626	55240866
chr7	55241554	55241794
chr7	55242373	55242553
chr7	55248958	55249198
chr7	55259369	55259609
chr7	55260406	55260586
chr7	55266362	55266602
chr7	55267967	55268147
chr7	55268844	55269084
chr7	55269361	55269541
chr7	55270157	55270397
chr7	55272930	55273350
chr7	116339108	116340368
chr7	116371697	116371937
chr7	116379950	116380190
chr7	116380872	116381112
chr7	116395368	116395608
chr7	116397421	116397879
chr7	116398473	116398713
chr7	116399347	116399587
chr7	116403092	116403332
chr7	116409651	116409891
chr7	116411303	116415199
chr7	116417392	116417572
chr7	116418800	116419040
chr7	116421976	116422216
chr7	116423320	116423560
chr7	116435656	116435896
chr7	116435909	116436209
chr7	137029669	137029909
chr7	140425935	140426595
chr7	140434353	140434593
chr7	140439558	140439798
chr7	140446830	140447550
chr7	140449032	140449272
chr7	140453013	140453253
chr7	140453919	140454099
chr7	140476679	140476919
chr7	140477742	140477922
chr7	140480898	140482380
chr7	140482396	140483344
chr7	140483364	140490410
chr7	140490454	140491186
chr7	140491201	140492097
chr7	140492107	140492467
chr7	140492480	140493650
chr7	140493677	140496722
chr7	140496733	140500991
chr7	140500995	140501595
chr7	140507690	140507930
chr7	140508623	140508863
chr7	140534390	140534690
chr7	140549841	140550081
chr7	140624237	140624417
chr8	38271113	38271858
chr8	38272021	38272201
chr8	38272202	38272442
chr8	38273362	38273602
chr8	38274758	38274998
chr8	38275328	38275568
chr8	38275698	38276111
chr8	38276144	38276384
chr8	38276433	38282241
chr8	38283581	38283821
chr8	38285404	38285644
chr8	38285752	38286094
chr8	38287182	38287482
chr8	38297766	38297946
chr8	38314842	38320645
chr8	38320669	38320972
chr8	38320986	38321569
chr8	38321584	38325505
chr8	94935846	94936026
chr9	80336213	80336453
chr9	80343386	80343626
chr9	80409323	80409563
chr9	80412379	80412619
chr9	80430488	80430728
chr9	80537048	80537288
chr9	80645963	80646203
chr9	87285649	87285889
chr9	87317020	87317200
chr9	87317208	87317388
chr9	87322702	87322882
chr9	87325508	87327632
chr9	87327678	87327798
chr9	87327815	87330822
chr9	87330834	87335186
chr9	87335196	87337039
chr9	87337080	87338675
chr9	87339084	87340556
chr9	87340591	87341138
chr9	87341176	87343181
chr9	87343205	87347285
chr9	87347335	87358248
chr9	87358279	87362126
chr9	87362139	87364666
chr9	87364678	87365318
chr9	87365355	87365949
chr9	87365952	87368246
chr9	87368276	87370423
chr9	87370453	87377086
chr9	87377091	87379118
chr9	87379142	87380162
chr9	87380192	87380378
chr9	87380396	87386542
chr9	87386546	87387294
chr9	87387338	87388744
chr9	87388762	87389402
chr9	87389403	87392771
chr9	87392782	87396971
chr9	87396992	87407911
chr9	87407921	87411020
chr9	87411065	87411245
chr9	87411259	87415135
chr9	87415157	87416072
chr9	87416098	87417022
chr9	87417070	87421540
chr9	87421582	87424074
chr9	87424092	87425035
chr9	87425067	87426207
chr9	87426246	87426838
chr9	87426842	87426962
chr9	87426967	87430473
chr9	87430522	87432766
chr9	87432805	87436032
chr9	87436068	87436733
chr9	87436755	87441049
chr9	87441091	87441331
chr9	87441346	87445412
chr9	87445459	87448014
chr9	87448036	87450434
chr9	87450461	87452690
chr9	87452705	87454287
chr9	87454317	87454917
chr9	87454949	87455856
chr9	87455899	87456499
chr9	87456541	87456781
chr9	87456787	87463677
chr9	87463720	87464775
chr9	87464816	87467869
chr9	87467901	87468538
chr9	87468561	87469405
chr9	87469437	87470420
chr9	87470460	87473103
chr9	87473151	87475623
chr9	87475641	87475821
chr9	87475835	87477515
chr9	87477536	87477656
chr9	87477688	87478029
chr9	87478040	87481285
chr9	87481327	87484568
chr9	87484598	87485018
chr9	87485043	87485283
chr9	87485302	87487630
chr9	87487639	87489739
chr9	87489747	87517483
chr9	87517530	87519668
chr9	87519713	87520193
chr9	87520220	87520838
chr9	87520876	87523302
chr9	87523311	87529315
chr9	87529350	87536897
chr9	87536914	87540103
chr9	87540110	87541917
chr9	87541924	87542044
chr9	87542075	87542368
chr9	87542370	87547112
chr9	87547145	87553454
chr9	87553471	87562390
chr9	87562402	87563582
chr9	87570164	87570464
chr9	87635079	87635319
chr9	87636139	87636379
chr9	100190689	100190869
chr9	135771586	135772228
chr9	135772531	135772771
chr9	135772783	135773023
chr9	135776042	135776282
chr9	135776910	135777150
chr9	135777962	135778202
chr9	135779000	135779240
chr9	135779729	135779909
chr9	135780946	135781546
chr9	135782049	135782289
chr9	135782632	135782812
chr9	135785898	135786138
chr9	135786324	135786564
chr9	135786777	135787017
chr9	135787636	135787876
chr9	135796696	135796876
chr9	135797162	135797402
chr9	135798686	135798926
chr9	135800929	135801169
chr9	135802519	135802759
chr9	135804086	135804326
chrX	11314926	11315106
chrY	6737864	6738044
